# Supplementary material for: Hydrophobically Modified Polyacrylamide Incorporating Both Hydrophilic and Hydrophobic Units: Enhanced Printability and Stability in Aqueous Ink
Source: Molecules. 2024 Oct 29;29(21):5105. doi: 10.3390/molecules29215105 (PMC11547646; doi:10.3390/molecules29215105)
Supplement: Supplementary file 1 [file molecules-29-05105-s001.zip]

Archive with 1 entries (1 files):
- molecules-3262432-supplementary.pdf
